# Supplementary material for: The n-Butanol Extract Obtained from the Inner Bark of Tabebuia rosea (Bertol.) DC, Specioside, and Catalposide Induce Leukemia Cell Apoptosis in the Presence of Apicidin
Source: Molecules. 2024 Aug 23;29(17):3986. doi: 10.3390/molecules29173986 (PMC11396062; doi:10.3390/molecules29173986)
Supplement: Supplementary file 1 [file molecules-29-03986-s001.zip]

Archive with 1 entries (1 files):
- molecules-3129959-supplementary.pdf
